# Supplementary material for: In Situ Targeting RGD-Modified Cyclodextrin Inclusion Complex/Hydrogel Hybrid System for Enhanced Glioblastoma Therapy
Source: Pharmaceutics. 2025 Jul 20;17(7):938. doi: 10.3390/pharmaceutics17070938 (PMC12298666; doi:10.3390/pharmaceutics17070938)
Supplement: Supplementary file 1 [file pharmaceutics-17-00938-s001.zip]

Archive with 1 entries (1 files):
- pharmaceutics-3704815-supplementary.pdf
